# Supplementary material for: Effectiveness of Stereotactic Ablative Radiotherapy for Systemic Therapy Respondents with Inoperable Pulmonary Oligometastases and Oligoprogression
Source: Diagnostics (Basel). 2023 Apr 29;13(9):1597. doi: 10.3390/diagnostics13091597 (PMC10177978; doi:10.3390/diagnostics13091597)
Supplement: Supplementary file 1 [file diagnostics-13-01597-s001.zip]

Archive with 1 entries (1 files):
- diagnostics-2303947-supplementary.pdf
